# Supplementary material for: Frequency synchronization induced by frequency detuning
Source: Sci Adv. 2025 Jun 11;11(24):eadu4114. doi: 10.1126/sciadv.adu4114 (PMC13109953; doi:10.1126/sciadv.adu4114)
Supplement: Supplementary file 2 — Movie S1 [file sciadv.adu4114_movie_s1.zip]

Archive with 1 entries (1 files):
- adu4114_movie_s1.mp4
